# Supplementary material for: Deep Learning Model for Grading Metastatic Epidural Spinal Cord Compression on Staging CT
Source: Cancers (Basel). 2022 Jun 30;14(13):3219. doi: 10.3390/cancers14133219 (PMC9264856; doi:10.3390/cancers14133219)
Supplement: Supplementary file 1 [file cancers-14-03219-s001.zip]

Archive with 1 entries (1 files):
- cancers-1741751-supplementary.pdf
